# Supplementary material for: Molecular Characterization, Virulence Profiling, and Antimicrobial Susceptibility of Listeria monocytogenes Isolated from Smoked Fish in Poland: A Preliminary Study
Source: Foods. 2026 Apr 17;15(8):1406. doi: 10.3390/foods15081406 (PMC13115546; doi:10.3390/foods15081406)
Supplement: Supplementary file 1 [file foods-15-01406-s001.zip]

Archive with 6 entries (6 files):
- foods-4215240-supplementary.pdf
- Supplementary_Table_S1.pdf
- Supplementary_Table_S2.pdf
- Supplementary_Table_S3.pdf
- Supplementary_Table_S4_.pdf
- Supplementary_Table_S5.pdf
